# Supplementary material for: Naked mole-rat brown fat thermogenesis is diminished during hypoxia through a rapid decrease in UCP1
Source: Nat Commun. 2021 Nov 23;12:6801. doi: 10.1038/s41467-021-27170-2 (PMC8610999; doi:10.1038/s41467-021-27170-2)
Supplement: Supplementary file 7 — Source Data. [file 41467_2021_27170_MOESM7_ESM.zip]

Archive with 2 entries (2 files):
- Source Data File.xlsx
- __MACOSX/._Source Data File.xlsx
